# Supplementary material for: Population genetic structure of Bemisia tabaci MED (Hemiptera: Aleyrodidae) in Korea
Source: PLoS One. 2019 Jul 25;14(7):e0220327. doi: 10.1371/journal.pone.0220327 (PMC6657892; doi:10.1371/journal.pone.0220327)
Supplement: S1 Table — aNumber of alleles. bExpected heterozygosity. cObserved heterozygosity. dMean fixation index inbreeding coefficient. eAverage proportion of homozygous for null allele. (XLSX) [file pone.0220327.s001.xlsx]

## Sheet: Sheet1
Population	Statistic/ Loci	11	145	177	BT4	BT159	53	68	Bem23
16'JJ	NAa	36	36	40	40	40	36	38	38
	Hob	0	0	0.05	0	0.175	0	0.763158	0.289474
	HEc	0	0.104938	0.38375	0	0.159687	0	0.609418	0.483033
	FISd		1	0.869707		-0.0958904		-0.252273	0.400717
	Nulle	0.001	0.156	0.194	0.001	0	0.001	0.037	0.132
16'JIN	NA	38	39	39	40	40	35	37	38
	Ho	0	0.666667	0.358974	0.125	0.45	0	0.351351	0.236842
	HE	0	0.477646	0.629849	0.326563	0.7125	0	0.46859	0.767659
	FIS		-0.395733	0.430063	0.617225	0.368421		0.250195	0.691475
	Null	0.001	0	0.377	0.19	0.014	0.001	0.057	0.294
16'CW	NA	38	40	40	38	40	40	40	39
	Ho	0.210526	0.05	0.025	0.0789474	0.1	0	0	0.025641
	HE	0.19356	0.50875	0.645938	0.416551	0.56	0.46875	0.52125	0.526956
	FIS	-0.0876565	0.90172	0.961297	0.810474	0.821429	1	1	0.951341
	Null	0	0.302	0.34	0.254	0.303	0.323	0.344	0.329
16'BUS	NA	37	38	39	36	38	35	37	37
	Ho	0	0.0789474	0	0	0	0	0.378378	0.486486
	HE	0	0.491343	0.479947	0.742284	0.555402	0	0.388605	0.601899
	FIS		0.839323	1	1	1		0.0263158	0.191748
	Null	0.001	0.277	0.213	0.426	0.634	0.001	0.009	0.119
16'GH	NA	39	40	36	37	38	35	38	38
	Ho	0.179487	0.175	0	0	0.605263	0	0.0526316	0.263158
	HE	0.167982	0.654375	0.197531	0.542001	0.703255	0	0.418629	0.624654
	FIS	-0.0684932	0.732569	1	1	0.13934		0.874276	0.578714
	Null	0	0.289	0.285	0.354	0.085	0.001	0.27	0.232
16'MY	NA	40	40	38	40	40	38	35	36
	Ho	0.075	0.175	0.0263158	0.05	0.075	0	0.285714	0.166667
	HE	0.205938	0.497812	0.379848	0.2275	0.730938	0.372576	0.507347	0.751929
	FIS	0.635812	0.648462	0.93072	0.78022	0.897392	1	0.436846	0.778348
	Null	0.156	0.22	0.666	0.174	0.382	0.293	0.138	0.332
16'JE	NA	36	38	38	38	39	40	40	36
	Ho	0.694444	0.210526	0.184211	0.0263158	0.230769	0	0.875	0.472222
	HE	0.706404	0.228532	0.213643	0.652008	0.542078	0	0.677188	0.801312
	FIS	0.0169306	0.0787879	0.137763	0.959639	0.574287		-0.292109	0.410688
	Null	0.111	0.024	0	0.38	0.194	0.001	0.006	0.195
16'SC	NA	38	39	39	39	40	36	38	36
	Ho	0.473684	0.410256	0.128205	0.128205	0.2	0.0277778	0.5	0.388889
	HE	0.636773	0.707429	0.121302	0.423077	0.31	0.027392	0.835873	0.59838
	FIS	0.256117	0.420074	-0.0569106	0.69697	0.354839	-0.0140845	0.401823	0.350097
	Null	0.082	0.185	0.384	0.231	0.099	0	0.19	0.162
16'GJ	NA	40	40	40	39	40	40	40	40
	Ho	0	0.9	0	0	0.45	0	0.25	0.25
	HE	0	0.585	0.62125	0.544379	0.74875	0.13875	0.39875	0.6575
	FIS		-0.538462	1	1	0.398998	1	0.373041	0.619772
	Null	0.001	0	0.4	0.36	0.192	0.179	0.117	0.263
16'BS	NA	40	40	38	37	40	39	40	38
	Ho	0.075	0.25	0	0.0810811	0.35	0	0.5	0.236842
	HE	0.205313	0.359688	0.66482	0.492695	0.645	0.586456	0.544375	0.671399
	FIS	0.634703	0.304952	1	0.835434	0.457364	1	0.0815155	0.647241
	Null	0.156	0.01	0.156	0.295	0.203	0.371	0	0.263
16'IS	NA	39	39	34	34	35	39	40	24
	Ho	0.692308	0.897436	0.441176	0.911765	0.228571	0.230769	0.825	0.416667
	HE	0.738988	0.512492	0.695069	0.804931	0.251837	0.254767	0.6175	0.517361
	FIS	0.0631673	-0.751123	0.365277	-0.132724	0.0923825	0.0941935	-0.336032	0.194631
	Null	0.054	0	0.034	0.002	0	0.057	0.012	0.112
16'AD	NA	37	38	40	36	36	35	38	39
	Ho	0.216216	0.657895	0.45	0.111111	0.166667	0.0285714	0.263158	0.282051
	HE	0.590577	0.623269	0.431562	0.458719	0.577932	0.0281633	0.414127	0.762327
	FIS	0.63389	-0.0555556	-0.0427227	0.75778	0.711615	-0.0144928	0.364548	0.630013
	Null	0.234	0	0.21	0.264	0.257	0	0.059	0.281
16'BY	NA	37	37	37	36	35	36	37	36
	Ho	0	0.27027	0	0	0	0	0.432432	0.388889
	HE	0	0.471512	0.192841	0	0	0	0.749087	0.631944
	FIS		0.426801	1				0.422721	0.384615
	Null	0.001	0.091	0.001	0.001	0.001	0.001	0.157	0.157
16'CY	NA	35	36	36	40	35	37	39	37
	Ho	0	0.277778	0	0	0	0	0.512821	0.648649
	HE	0	0.516975	0	0.64625	0.489796	0.102264	0.591387	0.781958
	FIS		0.462687		1	1	1	0.132852	0.170481
	Null	0.001	0.151	0.279	0.393	0.33	0	0.016	0.075
16'SJ	NA	40	40	37	39	40	40	38	38
	Ho	0.175	0.225	0.0540541	0.0512821	0.075	0	0.315789	0.289474
	HE	0.522188	0.442812	0.422206	0.640039	0.510937	0.7175	0.693906	0.802632
	FIS	0.664871	0.491884	0.871972	0.919877	0.853211	1	0.54491	0.639344
	Null	0.218	0.172	0.321	0.364	0.298	0.179	0.209	0.285
16'CC	NA	40	40	32	38	40	40	40	33
	Ho	0.05	0.025	0.125	0.0526316	0.075	0.25	0.8	0.515152
	HE	0.073125	0.205938	0.641602	0.125693	0.486563	0.3825	0.837187	0.803949
	FIS	0.316239	0.878604	0.805175	0.581267	0.845857	0.346405	0.0444196	0.359223
	Null	0	0.201	0.351	0.101	0.278	0.371	0.029	0.164
16'PT	NA	40	40	37	40	40	39	40	40
	Ho	0.125	0.075	0.135135	0.125	0.375	0.025641	0.9	0.35
	HE	0.444687	0.723125	0.748356	0.605312	0.761562	0.121959	0.785	0.611563
	FIS	0.718904	0.896283	0.819424	0.793495	0.507591	0.789757	-0.146497	0.427695
	Null	0.223	0.376	0.351	0.299	0.216	0.057	0	0.169
17'JJ	NA	19	17	20	20	20	19	20	20
	Ho	0	0.176471	0.1	0.25	0.8	0	1	0.8
	HE	0.099723	0.16436	0.66625	0.50125	0.49875	0	0.545	0.48
	FIS	1	-0.0736842	0.849906	0.501247	-0.60401		-0.834862	-0.666667
	Null	0.152	0	0.344	0.185	0	0	0	0
17'JIN	NA	27	30	28	28	30	29	30	30
	Ho	0	0	0.0357143	0	0.1	0	1	0.533333
	HE	0	0	0.356505	0	0.359444	0	0.5	0.748333
	FIS			0.899821		0.721793		-1	0.287305
	Null	0.001	0.001	0.257	0.001	0.222	0.001	0	0.158
17'MY	NA	27	29	30	30	29	30	30	30
	Ho	0	0.310345	0.0333333	0.0333333	0.827586	0	1	0.9
	HE	0	0.401902	0.612778	0.213889	0.592152	0	0.605	0.600556
	FIS		0.227811	0.945603	0.844156	-0.39759		-0.652893	-0.498612
	Null	0.001	0.088	0.362	0.199	0.041	0.154	0	0.016
17'BUS	NA	28	30	30	30	30	30	30	30
	Ho	0	0.2	0	0.0333333	0.266667	0	0.966667	0.966667
	HE	0	0.473889	0.482222	0.585	0.603333	0	0.499444	0.605
	FIS		0.57796	1	0.94302	0.558011		-0.935484	-0.597796
	Null	0.001	0.2	0.336	0.354	0.21	0.418	0	0
17'SJ	NA	30	30	29	30	30	28	30	30
	Ho	0.866667	0.1	0.0344828	0.166667	0.666667	0.0357143	0.6	0.866667
	HE	0.491111	0.206111	0.215815	0.215	0.709444	0.0350765	0.673333	0.726667
	FIS	-0.764706	0.514825	0.84022	0.224806	0.0602976	-0.0181818	0.108911	-0.192661
	Null	0	0.125	0.195	0	0.084	0	0	0
17'SC	NA	27	29	29	29	30	30	30	30
	Ho	0	0	0	0.413793	0.966667	0.5	0.933333	0.166667
	HE	0	0.340071	0.237812	0.508918	0.745	0.375	0.616111	0.187222
	FIS		1	1	0.186916	-0.297539	-0.333333	-0.514878	0.109792
	Null	0.001	0.281	0.233	0.109	0	0.154	0	0
17'BS	NA	29	30	30	30	30	30	30	30
	Ho	0.275862	1	0.1	0.266667	0.1	0	0.266667	0.7
	HE	0.237812	0.545	0.206111	0.235	0.299444	0	0.517778	0.561667
	FIS	-0.16	-0.834862	0.514825	-0.134752	0.666048		0.484979	-0.246291
	Null	0	0	0.125	0	0.165	0.418	0.014	0
17'GJ	NA	30	30	30	30	30	30	30	30
	Ho	0	0.966667	0	0.133333	0.733333	0	1	0.566667
	HE	0	0.529444	0.571111	0.568889	0.680556	0	0.5	0.696111
	FIS		-0.825813	1	0.765625	-0.077551		-1	0.185954
	Null	0.001	0	0.366	0.283	0.049	0	0	0.087
17'JE	NA	30	28	30	30	30	30	30	30
	Ho	0.9	0.357143	0.133333	0.1	0.8	0	0.933333	0.766667
	HE	0.499444	0.362883	0.184444	0.402222	0.596111	0	0.603333	0.505
	FIS	-0.802002	0.0158172	0.277108	0.751381	-0.342032		-0.546961	-0.518152
	Null	0	0.516	0.088	0.227	0	0.145	0	0
17'IS	NA	15	15	15	15	14	15	15	15
	Ho	0.266667	0.866667	0	0.266667	0.0714286	0	1	0.933333
	HE	0.231111	0.491111	0.337778	0.435556	0.196429	0	0.58	0.76
	FIS	-0.153846	-0.764706	1	0.387755	0.636364		-0.724138	-0.22807
	Null	0	0	0.283	0.118	0.154	0.001	0	0
17'CY	NA	27	29	27	30	30	30	30	30
	Ho	0	0.758621	0	0	0	0	0.933333	0.7
	HE	0	0.504162	0	0.56	0.464444	0	0.552778	0.767778
	FIS		-0.504717		1	1		-0.688442	0.0882779
	Null	0.001	0	0.001	0.365	0.333	0.001	0	0.069
17'PT	NA	30	30	27	30	30	30	30	30
	Ho	0	1	0.0740741	0.133333	0.233333	1	0.966667	0.7
	HE	0	0.531111	0.742112	0.215	0.348889	0.5	0.499444	0.556111
	FIS		-0.882845	0.900185	0.379845	0.33121	-1	-0.935484	-0.258741
	Null	0.001	0	0.084	0.094	0.115	0	0	0
17'CC	NA	28	29	30	30	30	29	30	30
	Ho	0	0.586207	0	0.2	0.8	0.758621	1	0.966667
	HE	0	0.492271	0.331111	0.282778	0.491111	0.470868	0.516111	0.515
	FIS		-0.190821	1	0.292731	-0.628959	-0.611111	-0.937567	-0.877023
	Null	0.001	0.015	0.278	0.086	0	0	0	0
18'SC	NA	20	20	20	20	20	20	20	20
	Ho	0	0	0	0.45	0.95	0.75	0.95	0.2
	HE	0	0.32	0.18	0.48375	0.73875	0.46875	0.56625	0.18375
	FIS		1	1	0.0697674	-0.285956	-0.6	-0.677704	-0.0884354
	Null	0.001	0.268	0.023	0.083	0	0	0	0
18'BS	NA	20	20	20	20	20	20	20	20
	Ho	0	1	0.15	0.25	0.05	0	0.25	0.85
	HE	0	0.56375	0.21875	0.22375	0.27125	0	0.52375	0.6175
	FIS		-0.773836	0.314286	-0.117318	0.815668		0.522673	-0.376518
	Null	0.001	0	0.084	0	0.205	0.001	0.158	0
18'SJ	NA	20	20	20	20	20	20	20	20
	Ho	0.9	0.15	0.05	0.2	0.55	0	0.65	0.8
	HE	0.495	0.28875	0.22375	0.27	0.7375	0	0.65375	0.695
	FIS	-0.818182	0.480519	0.776536	0.259259	0.254237		0.00573614	-0.151079
	Null	0	0.134	0.187	0	0.125	0.001	0	0.003
18'PT	NA	20	20	20	20	20	20	20	20
	Ho	0	0.05	0.2	0.15	0.35	0	0.85	0.4
	HE	0.375	0.54125	0.73375	0.68625	0.75625	0	0.6125	0.66625
	FIS	1	0.907621	0.727428	0.781421	0.53719		-0.387755	0.399625
	Null	0.29	0.328	0.311	0.317	0.238	0.001	0	0.172
18'JJ	NA	20	20	20	20	20	20	20	20
	Ho	0	0.15	0.05	0.05	0.65	0	1	0.9
	HE	0	0.14125	0.44625	0.21875	0.43875	0	0.545	0.495
	FIS		-0.0619469	0.887955	0.771429	-0.481481		-0.834862	-0.818182
	Null	0.001	0	0.296	0.18	0	0.001	0	0
